# Supplementary material for: Dynamic Network Driver Analysis Identifies Master Factors Associated with Progression of Solar Lentigines
Source: Biology (Basel). 2025 Jul 17;14(7):876. doi: 10.3390/biology14070876 (PMC12292655; doi:10.3390/biology14070876)
Supplement: Supplementary file 1 [file biology-14-00876-s001.zip]

Archive with 2 entries (2 files):
- biology-3732477 Supplementary Figure.pdf
- biology-3732477 Supplementary Table.xlsx
