# Supplementary material for: Dynamic Network Driver Analysis Identifies Master Factors Associated with Progression of Solar Lentigines
Source: Biology (Basel). 2025 Jul 17;14(7):876. doi: 10.3390/biology14070876 (PMC12292655; doi:10.3390/biology14070876)
Supplement: Supplementary file 1 [file biology-14-00876-s001.zip › biology-3732477 Supplementary Table.xlsx]

## Sheet: SupplementaryTable1
DND candidates
AEBP2
AIRE
AKT1
ALX1
ARHGEF2
ARHGEF6
ARID2
ARNT2
ASCC2
ATF3
ATF5
ATF6
ATOH8
BCL11A
BCL2L1
BCL6
BCLAF1
BHLHE22
BHLHE41
BMI1
BPTF
BTAF1
CASP8
CCDC90B
CCND1
CDKN1B
CEBPD
CEBPG
CEBPZ
CENPT
CHMP3
CHMP5
COL4A1
CPEB1
CRCT1
CREB3L2
CRKL
CSNK2A1
CTCF
CUX2
DCN
DDX27
DLX1
DLX3
DLX5
DMTF1
DPYSL2
DYNC1I1
E2F2
E2F3
E2F4
E2F6
EBF1
EDRF1
EED
EGFR
EGR3
EIF3H
ELF2
ELF3
ELF5
EN1
ENO1
ESR1
ESRRA
ESRRG
ESX1
ETS1
ETV3
ETV5
ETV7
FAF1
FBLN2
FBP1
FBXO34
FOS
FOXA1
FOXC1
FOXC2
FOXD1
FOXD2
FOXF2
FOXI1
FOXO1
FOXP3
FOXP4
FOXQ1
FUBP1
FUS
GADD45G
GATA2
GATA3
GATA4
GLI1
GLI2
GLI3
GMEB1
GOLM1
GRHL1
GRK5
GTF2B
GTF2E2
GTF2F2
HAND2
HDAC2
HES5
HESX1
HEY1
HEY2
HINFP
HIVEP2
HMG20B
HOPX
HOXC11
HOXC13
HOXC6
HOXC8
HOXD10
HOXD11
HOXD12
HOXD8
HOXD9
hsa-let-7a-5p
hsa-let-7b-5p
hsa-let-7d-5p
hsa-let-7e-5p
hsa-let-7f-5p
hsa-let-7g-5p
hsa-miR-106b-5p
hsa-miR-107
hsa-miR-10a-5p
hsa-miR-125a-5p
hsa-miR-125b-5p
hsa-miR-126-3p
hsa-miR-132-3p
hsa-miR-140-5p
hsa-miR-141-3p
hsa-miR-142-3p
hsa-miR-145-3p
hsa-miR-146b-3p
hsa-miR-148b-3p
hsa-miR-149-5p
hsa-miR-150-5p
hsa-miR-155-5p
hsa-miR-15a-5p
hsa-miR-15b-5p
hsa-miR-16-5p
hsa-miR-17-5p
hsa-miR-181a-5p
hsa-miR-181b-5p
hsa-miR-182-5p
hsa-miR-183-5p
hsa-miR-185-5p
hsa-miR-192-5p
hsa-miR-193b-3p
hsa-miR-195-5p
hsa-miR-200b-3p
hsa-miR-200c-3p
hsa-miR-203a-3p
hsa-miR-204-5p
hsa-miR-205-5p
hsa-miR-20a-5p
hsa-miR-20b-5p
hsa-miR-21-3p
hsa-miR-210-3p
hsa-miR-214-3p
hsa-miR-22-3p
hsa-miR-222-3p
hsa-miR-223-3p
hsa-miR-24-3p
hsa-miR-25-3p
hsa-miR-26b-5p
hsa-miR-27a-3p
hsa-miR-27b-3p
hsa-miR-29b-3p
hsa-miR-29c-3p
hsa-miR-301a-3p
hsa-miR-30b-5p
hsa-miR-30e-5p
hsa-miR-326
hsa-miR-331-3p
hsa-miR-339-5p
hsa-miR-34a-5p
hsa-miR-365a-3p
hsa-miR-425-5p
hsa-miR-506-3p
hsa-miR-574-5p
hsa-miR-708-5p
hsa-miR-769-5p
hsa-miR-92a-3p
hsa-miR-92b-3p
hsa-miR-98-5p
HSD17B10
HSF2
HSF4
HTRA2
IRF2
IRF6
IRF7
IRF9
IRX2
IRX5
JUN
KAT5
KCNIP3
KDM2B
KDM5A
KIAA1217
KLC3
KLF2
KLF3
KLF5
KLF8
KRT10
KRT17
LARP1
LEF1
LHX1
LHX2
LMO2
MAFA
MAFF
MAP3K4
MAPK1
MAX
MED1
MEF2C
MEIS1
MEIS2
MEOX1
MESP1
MKNK1
MLX
MSC
MSX1
MSX2
MYB
MYF5
MYH10
MZF1
NACAD
NCOA3
NCOR2
NEUROD2
NFATC3
NFE2
NFE2L2
NFIA
NHLH2
NOTCH1
NR1H3
NR1I3
NR2F2
NR3C2
OGT
OLIG1
OTX1
OVOL1
PAG1
PAK1
PAX3
PAX6
PAX7
PBX1
PBX3
PEBP1
PGR
PIAS3
PIK3R1
PITPNA
PITX1
PLAGL1
POU2F3
POU3F1
POU4F1
PPARG
PPARGC1A
PPP1R8
PPP2CA
PPP2R2A
PRDM1
PRKCA
PRKCE
PRPF38A
PRRX1
PSMB10
PTPN2
RAB11A
RAD51
RARA
RARB
RBBP4
RECQL5
RERE
REST
RFX2
RPLP1
RPN1
RUNX1
RUNX3
RXRA
SDCBP
SERBP1
SIN3A
SIX5
SLC25A4
SLC9A1
SMAD4
SMAD7
SMARCA4
SORBS3
SOX10
SOX15
SOX18
SOX2
SOX21
SOX4
SOX8
SOX9
SP1
SP8
SPDEF
SPEN
SPOUT1
STAT3
STAT4
STAT5A
TAF1
TBP
TBPL1
TBX1
TBX15
TBX19
TBX2
TBX5
TCF4
TCF7L1
TCF7L2
TDG
TEAD3
TEAD4
TERF2
TESC
TFAP2A
TFAP2B
TFAP2C
TFCP2L1
TFEB
TGFB1I1
THBS1
THRA
TK1
TLX2
TOP1
TOP2A
TOP2B
TOP3B
TOPORS
TP53BP2
TP63
TP73
TRIP13
TRIP4
TWIST1
UHRF2
UPF1
USP4
VIM
XBP1
XRCC1
YWHAQ
ZBED1
ZBTB14
ZBTB3
ZBTB33
ZBTB4
ZBTB47
ZIC4
ZKSCAN3
ZNF274
ZNF32
ZNF655
ZNF683
ZNF784
ZSCAN16
ZSCAN4
ZXDC

## Sheet: SupplementaryTable2
DNDs
HAND2
HEY2
XBP1
ETS1
TWIST1
NFE2L2
SPDEF
HMG20B
GRHL1
MYB
CTCF
FOXA1
FOXQ1
EN1
TFAP2B
ETV3
BPTF
SIX5
ZSCAN16
ESRRG
ATF5
TBX2
CEBPD
HOXC6
LEF1
MESP1
IRF7
POU3F1
SOX10
FOS
GLI3
SP8
NFIA
HOXD12
MEF2C
ENO1
ZBTB47
FOXC1
EGR3
HSF2
CREB3L2
TP63
ARID2
STAT5A
ARNT2
